# Supplementary material for: Autism-associated neuroligin 3 deficiency in medial septum causes social deficits and sleep loss in mice
Source: J Clin Invest. 2024 Jul 26;134(19):e176770. doi: 10.1172/JCI176770 (PMC11444198; doi:10.1172/JCI176770)
Supplement: Supporting data values [file jci-134-176770-s082.xlsx]

## Sheet: Figure 1
Figure 1
	Panel D	NLG3+cells/mm2					Panel E	Relative intensity vs. Control
		Control		NLG3-CKO				Control		NLG3-CKO
		735		53				0.963542		0.073014
		715		74				1.09049		0.069303
		787		69				1.04492		0.070898
		724		64				1.01237		0.076335
		748		62				0.888672		0.079948
	n = 5 mice, P = 0.0079, two-tailed Mann–Whitney test						n = 5 mice, P = 0.0079, two-tailed Mann–Whitney test
	Sociability												Social novelty
	Panel G	Sniffing time (s)						Panel H	Sociability index				Panel J	Sniffing time (s)						Panel K	Sociability index
		Control			NLG3-CKO				Control	NLG3-CKO				Control			NLG3-CKO				Control	NLG3-CKO
		O	S1		O	S1								S1	S2		S1	S2
		100.196	145.922		3.1	25.41			0.18579	0.78253				83.664	220.856		0.54	0.5			0.45052	-0.038
		124.253	223.158		32.4	53.81			0.28469	0.24835				63.326	189.613		38.81	42.03			0.49928	0.03983
		75.34	239.594		84.21	133.58			0.52155	0.22669				113.738	202.172		96.73	99.25			0.27993	0.01286
		116.388	129.198		57.47	99.03			0.05216	0.26556				78.425	213.16		52.51	48.47			0.46208	-0.04001
		101.194	187.867		46.93	74.83			0.29984	0.22914				101.312	305.392		89.37	104.43			0.50179	0.07771
		161.984	242.938		44	66.7			0.19992	0.20506				136.018	218.093		53.02	82.05			0.23178	0.21493
		127.588	156.201		33.18	42.78			0.10082	0.12638				116.779	198.184		53.43	52.69			0.25846	-0.00697
		170.534	188.733		35.27	62.37			0.05066	0.27755				93.788	194.963		45.93	38.73			0.35039	-0.08505
		58.933	238.091		74.01	92.84			0.60318	0.11286				42.126	142.198		87.65	89.29			0.54291	0.00927
		98.781	265.453		38.99	66.8			0.4576	0.26288				55.732	265.906		40.56	32.43			0.65345	-0.11139
					57.82	142.28				0.422							28.81	67				0.399
					32.26	140.73				0.627							22.14	29.4				0.141
					27.01	95.8				0.56							64.93	35.87				-0.288
	control, n = 10 mice, NLG3-CKO, n = 13 mice; Interaction, F(1, 21) = 5.71, P = 0.026, Group, F(1,21) = 70.8, P < 0.001, two-way ANOVA; O vs. S1, control: P < 0.001, NLG3-CKO: P = 0.01, control vs. NLG3-CKO, O: P < 0.001, S1: P < 0.001, Bonferroni's multiple comparisons test							P = 0.483, two-tailed Mann–Whitney test					Interaction, F(1, 21) = 76.6, P < 0.001; Group, F(1,21) = 66.24, P < 0.001, two-way ANOVA; S1 vs. S2, control: P < 0.001, NLG3-CKO: P = 0.908; control vs. NLG3-CKO, S1: P = 0.024, S2: P < 0.001, Bonferroni's multiple comparisons test							P < 0.001, two-tailed Mann–Whitney test
	Panel M	Wake-Percentage (%)																							Panel N	NREM-Percentage (%)																							Panel O
	Time	Control											NLG3-CKO												Time	Control											NLG3-CKO												Time
	2	31.6585	18.8184	34.5069	51.5206	55.8584	40.7122	40.9405	35.5318	33.9636	39.5947		52.7951	50.8719	43.9477	61.1111	54.7987	29.4041	35.3088	33.0024	72.7147	82.9861			2	62.4166	74.915	58.4706	48.269	41.8982	54.3088	54.1848	61.4684	58.3313	58.6644		45.1265	44.8824	48.636	36.875	41.0172	68.0261	61.3017	61.4703	27.2853	16.5972			2
	4	27.1112	9.61357	36.3273	36.0712	39.6177	22.086	28.5228	23.2259	37.7943	31.768		47.2365	47.2571	27.8526	30.3457	32.8072	36.7458	15.331	43.5136	54.7772	43.4089			4	64.5653	82.7648	62.1746	63.5121	57.3268	69.3324	66.9512	68.607	56.4174	61.4075		49.0954	47.4269	61.4262	64.3305	60.2916	63.2542	79.7872	50.5267	45.0145	53.6643			4
	6	26.7908	15.9033	20.8452	15.4348	24.4357	30.4543	33.8318	30.7518	27.29	31.3925		62.4154	49.9275	55.7342	43.1033	50.9772	74.3056	25.7156	37.5804	23.5656	52.0816			6	64.5491	77.2705	72.9173	84.5652	68.152	64.5315	56.4208	62.8225	63.867	61.861		35.632	44.5609	37.9655	53.4939	41.3627	23.8194	68.7608	53.7688	70.4429	44.724			6
	8	15.1028	20.1074	28.2857	34.3644	43.4164	38.965	28.0363	23.7449	35.811	26.8611		62.5213	41.5887	55.3805	63.8478	35.8536	79.0278	54.2361	48.0273	39.7695	40.8641			8	72.7889	70.9287	66.0135	65.6356	54.3614	56.4355	61.8287	68.8675	55.5158	66.0422		35.5257	52.1754	43.785	34.8327	56.8854	20.9722	43.9583	46.0354	57.3833	56.3308			8
	10	52.6774	36.8393	27.0835	24.3688	30.8234	24.9338	18.2371	24.2958	39.6165	25.9586		64.1954	27.4981	39.0911	26.8742	25.7639	36.8501	63.75	45.0235	47.94	53.736			10	43.1478	57.5273	67.5132	75.6312	63.8604	68.7837	74.16	68.4389	55.141	62.5827		33.7037	64.1532	53.1162	64.3089	68.75	62.175	35.2778	48.672	52.06	42.9635			10
	12	48.9886	32.6752	41.6601	60.0328	30.9169	22.0728	22.2438	25.0126	37.2534	42.0392		35.7398	45.6409	49.9764	37.2116	53.1981	35.8263	53.8943	47.0196	57.6474	41.9933			12	45.3966	61.4541	55.2071	39.9672	62.4276	67.2104	67.5853	67.777	55.4508	53.1304		58.938	46.0096	46.9285	55.9496	44.4342	62.0846	40.4033	45.7623	41.9342	54.8621			12
	14	66.0142	58.4409	42.1027	44.2088	59.3219	52.7944	53.8194	40.6487	60.2797	46.2583		88.8098	96.413	60.6998	85.0211	92.281	86.1207	91.3889	53.5796	83.4031	62.6473			14	33.0041	39.1116	55.0993	53.0524	38.4496	46.4362	46.1806	53.0383	33.1469	48.9097		11.1902	3.58703	37.3969	13.2911	5.14604	7.88211	8.61111	46.4204	16.5969	35.1879			14
	16	58.6409	45.1701	61.494	57.5905	59.8092	33.4482	29.8746	70.2846	68.0731	45.3783		88.854	94.3056	72.1382	97.4126	95.266	90.3068	64.4886	90.1399	78.4727	92.2535			16	38.5658	50.8639	33.6107	40.6685	38.16	63.4798	66.156	28.6382	23.6287	53.3694		11.146	5.69444	23.8723	2.58741	4.73399	5.16039	31.3921	9.86014	19.1794	7.50211			16
	18	68.2187	50.5037	58.363	52.9815	63.822	58.5564	45.0235	60.2054	7.43338	8.51192		84.5719	76.5344	88.2635	95.7563	67.5051	92.5694	100	100	80.5538	92.6389			18	31.6068	44.5217	36.9114	44.8567	34.648	39.3794	50.374	35.5446	79.6634	80.1869		15.4281	20.9516	7.69466	4.2437	31.3822	7.43056	0	0	17.7711	7.36111			18
	20	71.7224	71.5051	65.0169	70.9818	54.4789	44.5351	17.3184	29.3029	65.9664	51.8221		64.0252	70.6691	96.4743	83.1006	58.9506	99.7221	88.5277	95.6944	81.8924	71.6872			20	27.1799	26.0268	33.1166	26.8258	38.8793	53.7733	75.2095	62.6212	25.6303	44.3964		33.0996	27.5061	3.03067	16.8994	38.1124	0.277874	11.4723	4.09722	13.1283	28.1731			20
	22	62.8353	46.7052	47.1361	46.9427	78.2977	29.1872	6.9936	59.3402	37.3427	54.0873		73.6111	50.3302	94.0515	65.5583	44.252	34.852	59.0523	67.4033	84.0278	58.2968			22	36.0823	47.84	50.5881	52.6389	21.7023	66.0674	83.3286	32.9195	54.6853	40.9064		26.3194	45.0677	5.52241	30.2535	52.1369	59.9396	36.3508	27.6038	15.7639	39.653			22
	24	42.5403	23.8211	64.6066	36.2992	59.3433	53.3759	31.0942	53.4545	28.331	59.5669		65.2675	54.9222	90.5502	47.3469	14.2233	43.8836	99.3741	36.4656	53.0598	91.9961			24	53.4226	72.0583	34.2415	59.6548	37.1816	44.1608	60.6275	40.4719	60.4488	36.9317		33.0495	41.1701	9.37864	46.987	81.3209	52.7576	0.625869	59.6989	46.9402	8.00388			24
	Panel P	Wake-Percentage (%)							Panel Q	NREM-Percentage (%)							Panel R	REM-Percentage (%)
		Day			Night					Day			Night					Day			Night
		Control	NLG3-CKO		Control	NLG3-CKO				Control	NLG3-CKO		Control	NLG3-CKO				Control	NLG3-CKO		Control	NLG3-CKO
		33.7216	54.1506		61.6619	77.5233				58.8107	43.0036		36.6436	21.7055				7.46772	2.84584		1.69448	0.771275
		22.3262	43.7974		49.3577	73.8624				70.8101	49.8681		46.7371	23.9962				6.86376	6.33455		3.90528	2.14142
		31.4515	45.3304		56.4532	83.6962				63.716	48.6429		40.5946	14.4826				4.83251	6.02668		2.95218	1.82119
		36.9654	43.7489		51.5008	79.0326				62.9301	51.6318		46.2829	19.0437				0.104508	4.61926		2.21638	1.92368
		37.5114	42.2331		62.5122	62.0797				58.0044	52.1235		34.8368	35.4721				4.48417	5.6434		2.65102	2.44827
		29.8707	48.6933		45.3162	74.5758				63.4337	50.0553		52.2161	22.2414				6.69558	1.25148		2.46767	3.18284
		28.6354	41.3726		30.6873	83.8053				63.5218	54.9149		63.646	14.742				7.84282	3.71251		5.66666	1.4527
		27.0938	42.3612		52.206	73.8805				66.3302	51.0392		42.2056	24.6134				6.57596	6.59962		5.58834	1.5061
		35.2881	49.4024		44.571	76.9016				57.4539	49.02		46.2005	21.5633				7.25798	1.57759		9.2284	1.53509
		32.9357	52.5117		44.2708	78.2533				60.6147	44.857		50.7834	20.9802				6.44962	2.63136		4.94579	0.766499
	Interaction, F(1, 18) = 10.63, P = 0.0043; Group, F(1,18) = 81.19, P < 0.001, repeat measure two-way ANOVA; control vs. NLG3-CKO, day: P < 0.001, night: P < 0.001, Bonferroni's multiple comparisons test								Interaction, F(1, 18) = 10.88, P = 0.004; Group, F(1,18) = 89.99, P < 0.001, repeat measure two-way ANOVA; control vs. NLG3-CKO, day: P < 0.001, night: P < 0.001, Bonferroni's multiple comparisons test								Interaction, F(1, 18) = 0.403, P = 0.534; repeat measure two-way ANOVA
[truncated: 20 more columns]

## Sheet: Figure 2
Figure 2
	Panel C	c-Fos+cells/mm2				Panel K	Spikes/s
		Control	NLG3-CKO				Control			NLG3-CKO
		46	643				Approach	Avoidance		Approach	Avoidance
		35	621				1.36446	2.84372		10.4477	19.2121
		42	608				1.02334	1.70063		9.72175	13.4401
		24	589				4.0228	4.54435		6.21194	15.1498
		33	572				5.44607	5.45945		11.6356	14.5123
							2.02316	1.80653		8.09518	15.3944
	n = 5 mice, P = 0.0079, two-tailed Mann–Whitney test						1.87025	2.042		11.195	15.7418
							2.45838	2.81195		7.50909	10.2762
							2.7395	2.15395		6.94287	10.7122
							1.14479	2.18408		14.8896	20.4845
							1.24311	3.29347		8.69519	17.4627
							5.00493	4.65578		7.22582	15.0349
							4.12342	1.79922		11.3651	19.2824
							3.09111	1.55817		8.59197	19.0954
							3.80764	1.3614		9.15381	16.8099
							0.438714	1.95287		7.80306	15.5908
							1.12652	1.16447		18.6593	20.7222
	Panel D	Control					1.68418	3.56117		12.2658	16.6744
		Vgat+/c-Fos+	Vgat-/c-Fos+				3.12444	1.72379		5.36637	17.9841
		22.15	77.85				4.07512	2.52794		5.46791	18.0285
		18.95	81.05				3.63296	4.72516		7.89432	16.1955
		19.87	80.13				2.18667	1.52001		8.2352	10.5343
		24.35	75.65				0.612051	0.644947		13.2831	17.2731
		21.37	78.63				1.10858	1.08011		8.93606	19.584
	Mean	21.338	78.662				0.789722	0.802784		6.95526	15.402
							1.88277	1.46927		9.01286	12.9072
							0.628265	0.622467		9.38236	13.8499
		NLG3-CKO					1.50276	3.11089		9.21573	17.5598
		Vgat+/c-Fos+	Vgat-/c-Fos+				3.71751	2.30003		7.02916	9.21262
		88.34	11.66				2.36321	2.74972		6.59237	15.9731
		91.57	8.43				2.16628	1.93225		6.83911	18.7534
		85.67	14.33				3.61753	1.38697		7.14163	19.5515
		92.39	7.61				2.67527	2.23572		7.39823	14.5504
		89.24	10.76				0.678665	0.923181		5.46511	18.8394
	Mean	89.442	10.558				0.24238	1.54818		8.4098	10.6491
							4.17175	3.69758		5.5822	11.5263
	n = 5 mice, NLG3-CKO vs. Control, Vgat+/c-Fos+, P = 0.0079, two-tailed Mann–Whitney test						2.0388	2.53375		8.73125	17.8803
							1.91882	2.24608		5.48603	12.4216
							0.524905	0.758635		5.41887	16.0579
						Control/ NLG3-CKO, n = 38 units from 7 mice; Interaction, F(1, 74) = 157.9, P < 0.0001; State, F(1,74) = 156, P < 0.001, two-way ANOVA; approach vs. avoidance: NLG3-CKO, P < 0.001; control, P > 0.99;Group, F(1,74) = 511.7, P < 0.001; NLG3-CKO vs control: approach, p < 0.001; avoidance, P < 0.001; Bonferroni's multiple comparisons test
	Panel M	Spikes/s												Panel N	Control			NLG3-CKO
		Wake			NREM			REM							(NR - W)	(R - W)		(NR - W)	(R - W)
		Control	NLG3-CKO		Control	NLG3-CKO		Control	NLG3-CKO						/(NR + W)	/(R + W)		/(NR + W)	/(R + W)
		1.297	16.5917		0.674985	13.5644		0.158795	8.76878						-0.315427	-0.781845		-0.100387	-0.308467
		3.77169	11.5552		1.64005	11.0312		1.0998	6.1026						-0.393893	-0.548475		-0.0231991	-0.308791
		6.02653	14.2486		2.03268	7.82465		1.89083	9.98338						-0.495564	-0.522358		-0.291028	-0.176015
		3.20847	7.7266		3.14755	6.47307		0.433255	3.76228						-0.00958363	-0.76206		-0.0882788	-0.345057
		0.33851	7.91151		2.2037	7.27596		0.199964	4.04371						0.733688	-0.257294		-0.0418472	-0.323524
		1.07742	8.85581		1.35539	6.49731		0.399928	1.17016						0.114256	-0.458588		-0.153617	-0.766574
		1.7525	6.58735		3.87616	5.6555		0.739866	2.80902						0.377293	-0.406294		-0.0761139	-0.402106
		4.09362	8.37869		4.53019	5.2898		6.75878	5.26572						0.0506229	0.245582		-0.225986	-0.228151
		3.75798	12.1134		6.40367	8.4588		2.16898	9.84584						0.260361	-0.268098		-0.177649	-0.103264
		2.14263	17.4947		3.22116	8.63702		0.936768	12.9024						0.201076	-0.39159		-0.338964	-0.151077
		1.12382	14.3099		3.15112	11.0665		1.96181	7.29392						0.474229	0.271578		-0.127813	-0.324757
		1.24335	10.1499		4.14659	6.06688		2.48604	3.62077						0.538641	0.333215		-0.251776	-0.474131
		3.75798	8.80324		6.40367	0.805083		2.16898	1.41403						0.260361	-0.268098		-0.83242	-0.723208
		0.982768	10.2885		2.69973	2.10289		1.57834	3.56364						0.46625	0.232545		-0.660588	-0.485473
		1.44315	9.22442		1.87648	2.91059		1.32037	4.31351						0.130536	-0.0444281		-0.520299	-0.362752
		0.527036	14.1235		2.32982	8.00117		2.06528	5.38474						0.631038	0.593385		-0.276721	-0.447953
		0.793949	10.2123		2.11315	6.7589		2.85301	4.43556						0.453785	0.564596		-0.203485	-0.394374
		0.658953	10.2601		1.69049	8.7199		1.72551	5.82752						0.439056	0.447295		-0.0811489	-0.275528
		1.91063	14.4104		2.26347	10.0595		1.27019	6.20667						0.0845317	-0.201342		-0.177806	-0.397911
		1.22425	10.8622		1.57391	5.91488		1.82033	6.40144						0.124961	0.195783		-0.294884	-0.258389
		1.78322	11.3458		2.15094	7.01039		4.15793	7.7934						0.0934671	0.399705		-0.236181	-0.185608
		3.98367	13.2378		4.09298	6.77853		4.40671	4.40959						0.0135348	0.0504205		-0.322701	-0.500256
		1.6771	17.0572		3.79387	9.81813		1.72469	8.791						0.386909	0.0139887		-0.269358	-0.319798
		3.07282	11.5552		3.53269	11.0312		2.89948	6.1026						0.0696194	-0.0290251		-0.0231991	-0.308791
		4.87429	14.2486		4.96509	7.82465		2.64952	9.98338						0.00922845	-0.295697		-0.291028	-0.176015
		1.12955	14.6874		2.32339	10.0498		0.824851	9.65751						0.345746	-0.155904		-0.187473	-0.20661
		1.08258	11.7887		1.90714	6.28817		0.549901	4.57536						0.275799	-0.3263		-0.304287	-0.440805
		1.58137	10.6417		2.33835	7.06203		0.699873	4.49919						0.193122	-0.38641		-0.2022	-0.405692
		2.30428	14.3507		3.14909	8.26266		2.32458	10.8361						0.154915	0.00438517		-0.269223	-0.13954
		2.16874	12.2303		2.10302	6.52293		2.1996	7.42247						-0.0153834	0.00706605		-0.30434	-0.244638
		2.67296	11.8769		1.4012	5.13388		1.69805	13.7642						-0.312155	-0.22304		-0.396396	0.0736052
		2.33517	12.7777		3.20551	4.87223		1.72592	12.1121						0.157081	-0.150022		-0.447904	-0.0267417
		5.47811	11.7348		6.89412	5.18884		4.61884	11.8086						0.114451	-0.0851019		-0.386794	0.0031337
		1.00095	11.0396		3.21855	7.962		4.51394	5.91529						0.52556	0.637001		-0.161965	-0.302231
		4.29188	15.4012		5.17385	12.5776		4.58114	12.4632						0.0931749	0.0325999		-0.100918	-0.105438
		1.13087	15.7298		2.60735	11.3778		3.56493	17.3896						0.39497	0.518349		-0.160545	0.0501142
		1.03936	18.2466		2.22047	6.73856		2.25861	6.55029						0.362322	0.369697		-0.460595	-0.471685
		2.30387	16.4568		2.57534	4.26064		3.15672	4.45949						0.0556374	0.156182		-0.588691	-0.573588
		8.47372	17.2721		5.2598	6.07712		8.17456	12.2154						-0.23402	-0.0179689		-0.479458	-0.171484
		2.85625	12.3403		2.99919	8.16254		2.09441	0.836613						0.0244114	-0.153886		-0.203766	-0.873019
		3.10109	16.2524		3.66493	4.99032		1.77676	4.72856						0.083334	-0.271498		-0.530163	-0.549253
		3.74124	8.77354		4.31508	6.88487		1.59867	3.85704						0.0712289	-0.401237		-0.120617	-0.389254
		2.9559	10.8498		3.16798	6.81173		0.633219	11.6226						0.0346307	-0.647145		-0.228635	0.0343915
		2.60415	14.1119		3.19109	6.3882		0.659256	19.2048						0.10128	-0.595971		-0.376764	0.152863
		2.20818	10.0211		2.3657	4.38763		1.51848	5.27946						0.0344389	-0.185074		-0.390975	-0.309899
		3.00936	16.0379		2.63286	8.26286		1.73406	10.2785						-0.066729	-0.268856		-0.31995	-0.21885
		4.78263	12.3082		3.72083	6.86357		3.60247	13.8511						-0.124867	-0.140745		-0.283993	0.0589802
		3.85013	13.8761		3.04219	9.45385		3.37856	4.48991						-0.117223	-0.0652364		-0.189553	-0.511063
	Control/ NLG3-CKO, n = 48 units from 9 mice; Interaction, F(2, 188) = 59.83, P < 0.0001; State, F(1.774,116.8) = 53.6, P < 0.001, two-way ANOVA; wake vs. NREM, P < 0.001; wake vs. REM, P < 0.001; Group, F(1,94) = 248.6, P < 0.001; NLG3-CKO vs control: wake P < 0.001, NREM P < 0.001, REM P < 0.001; Bonferroni's multiple comparisons test													NLG3-CKO vs. Control, NREM-Wake, P < 0.001; REM-Wake, P = 0.002, two-tailed Mann–Whitney test

## Sheet: Figure 3
Figure 3
	MSGAD67-ChR2-CKO
	Sociability																Social novelty
	Panel F	Sniffing time (s)									Panel G	Sociability index					Panel I	Sniffing time (s)									Panel J	Sociability index
		Pre			Laser			Post				Pre	Laser	Post				Pre			Laser			Post				Pre	Laser	Post
		O	S1		O	S1		O	S1									S1	S2		S1	S2		S1	S2
		116.399	218.674		103.424	164.156		101.542	154.325			0.252146	0.226966	0.206291				111.113	211.22		50.0016	52.7084		112.159	295.35			0.310571	0.026354	0.44954
		107.773	229.985		104.287	174.562		83.64	186.795			0.361835	0.252017	0.381441				111.29	244.59		81.9032	74.4144		110.764	253.471			0.374564	-0.04791	0.391798
		111.56	225.981		101.117	180.797		104.57	206.79			0.305233	0.282638	0.328302				89.4495	201.389		68.5542	79.2138		96.4739	217.182			0.384886	0.072137	0.384842
		105.391	246.841		99.9936	181.35		93.457	218.946			0.401583	0.413547	0.40169				103.7	182.594		106.456	103.023		81.6595	185.821			0.275569	-0.01639	0.389417
		98.4356	193.768		100.22	169.105		94.578	187.64			0.326253	0.255766	0.329752				113.331	239.987		72.9742	67.5513		108.051	192.063			0.358476	-0.03859	0.279934
		98.6792	228.83		88.2747	154.207		99.3547	204.375			0.397395	0.271905	0.34577				120.922	240.557		73.3194	61.9416		89.4045	243.002			0.330961	-0.08412	0.462078
		116.195	194.547		97.5868	189.916		113.624	224.517			0.338982	0.321141	0.327947				102.327	211.816		86.0414	67.6566		108.404	241.169			0.348533	-0.11962	0.379793
		106.134	228.155		92.5695	213.583		106.452	205.149			0.365018	0.276241	0.31674				102.363	219.412		61.0824	53.2952		125.137	200.646			0.363758	-0.06808	0.231778
		97.9695	229.358		108.124	163.026		95.247	216.525			0.401398	0.395273	0.388995				116.553	211.975		66.6952	82.1249		109.772	186.293			0.290452	0.10368	0.258459
		101.114	202.716		73.9288	193.837		107.4	216.78			0.334404	0.44781	0.337405				95.3199	219.422		85.961	79.6898		100.353	208.61			0.394298	-0.03786	0.350388
		107.48	202.235		82.8548	199.708		112.477	214.789			0.305942	0.289171	0.312628				104.794	211.075		49.2144	42.0068		91.9811	215.262			0.336471	-0.07901	0.401248
		81.3618	175.09		69.0522	130.638		115.49	235.127			0.365482	0.308408	0.341219				86.0012	209.764		97.2195	89.5914		87.8491	250.451			0.418449	-0.04083	0.480644
	n = 12 mice, Interaction, F(2, 33) = 5.811, P = 0.0069;Treatment, F(1.819, 40.03) = 13.82, P < 0.001, Two-way Repeated measures ANOVA test; S1: Pre vs. Laser, P = 0.001, Post vs. Laser, P = 0.0193, Pre vs. Post, P > 0.999; O vs. S1: Pre, P < 0.001, Laser, P < 0.001, Post, P < 0.001; Bonferroni's multiple comparisons test										n = 12 mice, F(1.264,13.9) = 2.692, P =0.1179, One-way Repeated measures ANOVA test; Pre vs. Laser, P = 0.258, Post vs. Laser, P = 0.625, Pre vs. Post, P = 0.46; Bonferroni's multiple comparisons test						n = 12 mice, Interaction, F(2, 33) = 116.8, P < 0.0001; Treatment, F(1.717, 37.77) = 145.7, P < 0.001, Two-way Repeated measures ANOVA test; S2: Pre vs. Laser, P < 0.001, Post vs. Laser, P < 0.001, Pre vs. Post, P > 0.999; S1 vs. S2: Pre, P < 0.001, Laser, P > 0.999, Post, P < 0.001; Bonferroni's multiple comparisons test										n = 12 mice, F(1.739,19.13) = 132.3, P < 0.0001, One-way Repeated measures ANOVA test; Pre vs. Laser, P < 0.001, Post vs. Laser, P < 0.001, Pre vs. Post, P > 0.999; Bonferroni's multiple comparisons test

## Sheet: Figure 4
Figure 4
	Sociability												Social novelty
	Panel C	Sniffing time (s)						Panel D	Sociability index				Panel F	Sniffing time (s)						Panel G	Sociability index
		Control			sleep deprivation (SD)				Control	SD				Control			SD				Control	SD
		O	S1		O	S1								S1	S2		S1	S2
		114	190.13		75.5	169.31			0.250321	0.383195				79.75	189.19		98.13	41.62			0.406931	-0.40436
		91.37	174.44		46.5	125.25			0.312516	0.458515				85.94	179.75		17.44	10.19			0.353081	-0.2624
		93.5	182.5		69.19	160.25			0.322464	0.396879				101.44	244.5		30.19	52.31			0.41354	0.268121
		115.5	238.06		70.75	156.37			0.346646	0.376981				112.69	219.12		63	60.75			0.320756	-0.01818
		85.13	189.12		64.19	108.5			0.37918	0.256587				106.19	235.5		98.06	49.69			0.378442	-0.32738
		91.13	192.38		65.06	136.44			0.35713	0.354243				86.81	196.44		110.69	75.13			0.387043	-0.19137
		104.12	169.06		47.31	64.88			0.237719	0.156609				116.31	223.54		37.5	46.56			0.315522	0.10778
		109.5	243.44		75.87	153.75			0.379498	0.339169				93.63	183.56		110.25	43.38			0.324435	-0.43527
		94.06	216.5		58.81	85.13			0.394256	0.182854				117.06	218.06		44.13	57.75			0.301385	0.133687
		91.69	201.5		66.56	148.62			0.374535	0.381355				93.5	200.88		16.81	26.88			0.364767	0.230488
		84.63	204.19		57.06	100.81			0.41396	0.277127				92.5	204.38		33.25	65.31			0.376853	0.325284
					37.01	95.8				0.442662							64.93	35.87				-0.28829
	Control, n = 11 mice, SD, n = 12 mice; Interaction, F(1, 21) = 14.52, P = 0.001; Group, F(1,21) = 48.8, P < 0.001, two-way ANOVA; S1 vs. O, control: P < 0.001, SD: P < 0.001;control vs. SD, S1: P < 0.001, O: P < 0.001, Bonferroni's multiple comparisons test							P = 0.833, two-tailed Mann–Whitney test					Control, n = 11 mice, SD, n = 12 mice; Interaction, F(1, 21) = 128.8, P < 0.001; Group, F(1,21) = 146, P < 0.001, two-way ANOVA; S2 vs. S1, control: P < 0.001, SD: P = 0.176; control vs. SD, S2: P < 0.001, S1: P < 0.001; Bonferroni's multiple comparisons test							P < 0.001, two-tailed Mann–Whitney test
	Panel I	NLG3+cells/mm2					Panel L	Vgat+/c-Fos+
		Control		SD				Control		SD
		805		305				19.24		88.57
		789		346				22.65		89.64
		756		287				20.14		87.34
		794		296				21.43		86.14
		812		323				23.98		83.21
							Mean	21.488		86.98
	n = 5 mice, P = 0.0079, two-tailed Mann–Whitney test						n = 5 mice, P = 0.0079, two-tailed Mann–Whitney test
	Panel N	Wake-Percentage (%)																												Panel O	NREM-Percentage (%)
	Time	Control													Social isolation (SI)															Time	Control													Social isolation (SI)
	2	21.7128	31.3825	19.5679	31.1668	24.2484	45.4031	30.4206	37.6512	34.593	30.3612	31.1	27.926		70.1534	51.9541	70.0807	46.6621	60.6435	51.51	53.2999	73.8083	71.0306	81.0081	52.9703	59.7587	77.3698			2	71.1168	56.8556	76.4659	57.3976	68.6876	50.8448	59.0069	48.8763	53.8211	59.9709	56.8944	65.5747		25.5031	45.7969	23.9299	44.7088	34.003	41.5288
	4	35.8779	33.5907	37.0072	26.1365	33.6486	25.5077	20.8635	34.7051	31.1172	35.3333	38.1098	29.7523		58.3125	47.6599	61.5013	52.4629	59.314	58.2672	63.0049	59.1719	43.8059	40.0611	78.2368	39.349	38.2148			4	57.1531	57.4524	46.8015	60.8079	57.6575	64.4791	69.6852	51.7928	65.0473	56.6396	49.7191	61.3997		36.8044	45.8017	34.796	42.7487	39.3773	41.1776
	6	25.3616	40.1676	30.0833	24.97	29.1291	22.6297	32.0335	29.0262	41.142	24.9975	36.2593	24.821		75.4499	56.3886	42.5387	67.4079	54.4753	47.9946	33.4008	48.5028	36.5607	69.5523	67.2253	58.575	63.1072			6	61.2835	53.3871	64.7585	62.3728	61.9294	71.3817	60.4463	58.8595	54.7709	65.5795	54.8125	66.3261		19.8673	35.8728	48.3648	26.2046	38.4384	42.4991
	8	19.3805	33.3743	32.1869	40.5241	25.2222	50.0309	28.622	31.951	24.4169	44.9944	30.7563	19.4564		70.1717	55.3282	65.8012	33.1044	49.9601	61.9721	72.2895	56.106	55.6908	66.1483	75.9305	69.8588	61.4114			8	72.1015	53.5816	54.3565	50.4818	65.4153	38.4833	58.0474	58.9243	67.7206	40.694	63.7395	69.4667		27.5911	41.1351	26.1478	38.4302	40.6627	36.2288
	10	22.1618	38.5289	34.1848	44.7217	25.6109	22.0445	30.7814	23.0925	50.1301	42.1405	34.5816	29.5194		54.1153	62.7891	65.9962	79.4403	67.5533	54.8622	54.3747	38.4484	41.5134	50.773	75.5486	64.6759	63.385			10	71.8433	52.1965	61.4853	46.4301	66.5891	67.7503	62.6935	69.89	42.3912	39.5386	62.3957	67.5248		43.0089	35.2354	23.0956	18.1064	29.9405	37.4283
	12	29.8481	18.3109	31.384	61.2166	28.5527	29.8045	30.2577	44.0614	37.1998	29.5316	32.2356	41.1936		68.2064	60.0855	79.6562	32.2828	26.7377	35.5061	41.3291	52.3015	49.8744	20.1931	44.2838	56.3817	65.1497			12	63.5687	67.927	65.2891	34.2421	63.6442	60.463	59.8412	49.5636	45.8207	57.8829	62.474	54.0853		29.8914	37.0421	15.1815	59.8287	63.7775	57.0864
	14	68.5628	65.9955	68.9659	46.1787	32.39	57.5686	74.5079	58.9937	47.9328	61.6569	42.4849	71.3059		69.5187	59.4389	77.6585	79.5579	43.4991	53.8278	72.5451	74.242	78.0938	82.2766	83.6886	60.1493	73.7257			14	26.7762	32.4503	24.0232	48.1688	58.4275	38.0899	24.7881	34.2205	51.9021	37.4305	49.5981	25.6363		27.8601	38.1324	16.6845	15.0197	46.0128	38.877
	16	73.0472	33.556	67.7983	56.0593	45.7055	55.0252	80.2487	79.841	53.9933	55.3514	59.4549	73.4786		59.4792	75.2662	66.8515	82.4882	73.4941	44.8231	63.4174	81.8299	50.7676	79.4786	84.1924	69.5569	60.9254			16	20.6486	60.27	28.4244	41.4732	49.118	39.1869	15.412	9.94196	34.8925	39.3707	34.3408	17.8566		32.8642	16.1198	32.694	16.1995	25.6564	53.5623
	18	52.1932	50.3095	50.1604	32.0153	56.2125	54.0365	47.4735	46.3845	50.5686	50.2121	59.4398	61.328		78.6482	84.6898	41.1123	84.7752	36.2658	35.5868	40.4541	70.6212	75	70.3431	81.2446	70.8967	33.5094			18	45.3333	46.5702	40.8673	57.7054	41.8428	44.584	41.9745	50.7165	45.4413	42.446	35.1752	32.2629		14.5565	8.31017	54.8309	10.0095	52.1891	55.0981
	20	55.1329	41.4217	51.0841	39.3119	50.4455	41.2014	59.169	53.2278	55.438	58.6941	72.5767	79.2681		86.0075	73.1499	71.4193	68.5278	87.842	58.6573	85.4883	75.3102	44.9849	66.1644	80.882	86.3877	65.6529			20	39.7385	54.6689	46.0989	55.4253	45.7007	55.6204	28.4399	36.6932	30.3061	34.0061	24.3668	11.4509		9.14263	17.167	22.7985	23.9627	5.19618	34.081
	22	61.1562	64.6033	56.063	59.1711	35.2112	40.571	62.7075	24.2202	49.044	57.1202	60.5886	72.7595		82.0169	47.6815	64.2451	49.9979	80.169	51.6046	61.7444	67.6972	49.863	60.4633	53.0612	62.3008	57.2283			22	29.675	33.2304	36.4002	38.2683	59.3713	55.0947	33.7087	70.1691	43.5151	33.2024	35.5531	16.0593		16.4773	48.1862	33.2396	49.1185	13.5598	44.1977
	24	75.8673	63.4941	46.5785	49.6801	27.0913	41.0376	74.1392	79.1146	65.269	63.3819	75.2342	62.9664		67.2487	57.1193	75.5649	62.0446	56.8771	55.313	57.2534	44.8533	61.9485	49.1206	73.5041	45.2034	55.3798			24	20.0058	30.7808	46.7985	48.0453	69.5682	52.2476	21.5756	11.4965	32.7015	31.9391	19.461	29.0617		25.1284	42.29	23.3529	34.5446	34.3933	32.5891
	Panel Q	Wake-Percentage (%)							Panel R	NREM-Percentage (%)							Panel S	REM-Percentage (%)
		Day			Night					Day			Night					Day			Night
		Control	SI		Control	SI				Control	SI		Control	SI				Control	SI		Control	SI
		25.7238	64.3266		66.0682	73.8199				66.1778	30.3629		30.4444	21.0049				8.09838	5.31049		3.48744	5.17526
		32.5592	53.23		55.7009	66.2243				56.9	42.9951		40.1474	28.3676				10.5408	3.77487		4.15175	5.40814
		30.7357	56.775		64.2624	66.1419				61.5261	37.102		28.5859	30.6001				7.73819	6.12292		7.15169	3.25802
		38.1226	47.0694		51.8934	71.2319				51.9554	48.181		38.3379	24.8091				9.92201	4.74955		9.76871	3.95896
		27.7353	41.176		53.114	63.0245				63.9872	54.0047		41.0332	29.5012				8.2775	4.81929		5.8528	7.47424
		32.5701	48.24		51.6854	49.9688				58.9004	47.4706		42.6582	43.0675				8.52956	4.28937		5.65645	6.9637
		28.8298	66.3743		52.9498	63.4838				61.6201	27.6498		41.963	29.8992				9.55012	5.97591		5.08715	6.61703
		33.4146	56.9636		54.7231	69.0923				56.3177	35.5396		41.0485	23.553				10.2677	7.49673		4.22831	7.3547
		36.4332	53.7076		49.746	60.1096				54.9286	39.7931		46.2694	34.2911				8.6382	6.49928		3.98465	5.59929
		34.5598	57.7361		54.6227	67.9745				53.3842	36.3991		41.2714	25.4188				12.056	5.86478		4.10592	6.60671
		33.8404	61.6299		65.6992	76.0955				58.3392	33.0825		31.9069	17.4976				7.82035	5.28764		2.39389	6.40688
		28.7781	70.1844		58.0998	65.7491				64.0629	22.0546		37.4502	26.6101				7.159	7.76099		4.45	7.64072
					61.4396	57.7369							34.7052	37.0387							3.85516	5.22441
	Control, n = 12 mice; SI, n = 13 mice; Interaction, F(1, 23) = 21.98, P < 0.001; Group, F(1,23) = 78.4, P < 0.001, two-way ANOVA; control vs. SI, day: P < 0.001, night: P = 0.002, Bonferroni's multiple comparisons test								Interaction, F(1, 23) = 9.567, P = 0.0051; Group, F(1,23) = 62.82, P < 0.001, two-way ANOVA; control vs. SI, day: P < 0.001, night: P = 0.002, Bonferroni's multiple comparisons test								Interaction, F(1, 23) = 20.37, P < 0.001; Group, F(1,23) = 30.59, P < 0.001, two-way ANOVA; control vs. SI, day: P < 0.001, night: P > 0.99, Bonferroni's multiple comparisons test
	Panel U	NLG3+cells/mm2					Panel X	Vgat+/c-Fos+
		Control		SD				Control		SD
		798		214				22.34		88.49
		779		203				22.78		85.47
		806		198				24.67		84.65
		814		224				22.58		83.64
		768		223				21.49		82.54
							Mean	22.772		84.958
	n = 5 mice, P = 0.0079, two-tailed Mann–Whitney test						n = 5 mice, P = 0.0079, two-tailed Mann–Whitney test
[truncated: 33 more columns]

## Sheet: Figure 5
Figure 5
	MSGAD67-eNpHR-CKO
	Sociability																Social novelty
	Panel I	Sniffing time (s)									Panel J	Sociability index					Panel L	Sniffing time (s)									Panel M	Sociability index
		Pre			After 1hr-Laser			Post				Pre	After 1hr-Laser	Post				Pre			After 1hr-Laser			Post				Pre	After 1hr-Laser	Post
		O	S1		O	S1		O	S1									S1	S2		S1	S2		S1	S2
		13.23	26.76		34.13	47.02		32.88	47.88			0.11732	0.158842	0.185736				0.34	0.56		16.98	60.69		12.51	14.52			0.244444	0.562766	0.074362
		33.6	57.81		5.03	38.09		12.36	38.5			0.264851	0.766698	0.51396				36.54	41.42		33.36	133.9		37.6	33.52			0.062596	0.6011	-0.05737
		44.34	143.45		35.62	112.95		71.5	106.12			0.52777	0.520495	0.390847				93.35	96.76		41.44	146.88		142.52	145.03			0.017937	0.559898	0.008729
		53.42	92.35		22.58	37.84		29.46	47.2			0.236515	0.252565	0.231411				50.28	49.64		24.24	105.94		18.88	20.18			-0.00641	0.627593	0.033282
		48.76	78.97		40.22	79.41		53	103.98			0.338335	0.327593	0.324755				57.45	102.14		38.8	60.28		89.92	84.4			0.28003	0.216795	-0.03167
		34.56	69.32		41.92	68.51		35.94	82.06			0.267065	0.240786	0.255759				55.25	81.35		22.14	117.66		24.51	19.98			0.191069	0.683262	-0.10182
		23.38	45.16		26.58	42.68		37.8	63.78			0.317771	0.232457	0.19491				50.25	54.76		29.6	116.4		18.22	33.51			0.042948	0.594521	0.295573
		35.27	62.37		30.21	110.55		27.78	75.6			0.27755	0.570759	0.462565				47.52	36.79		37.1	98.16		43.91	41.53			-0.12727	0.451427	-0.02786
		72.34	91.57		25.62	60.44		44.32	116.76			0.334617	0.404601	0.449714				83.49	84.73		34.5	153.24		111.32	84.52			0.007371	0.63247	-0.13685
	n = 9 mice, Interaction, F(2, 24) = 0.051, P = 0.951; F(1.821, 29.13) = 1.868, P = 0.175, Two-way Repeated measures ANOVA test; S1: Pre vs. Laser, P > 0.999, Post vs. Laser, P = 0.875, Pre vs. Post, P > 0.999; O vs. S1: Pre, P = 0.0006, Laser, P = 0.0002, Post, P = 0.0002; Bonferroni's multiple comparisons test										n = 9 mice, F(1.272,10.17) = 1.719, P = 0.224, One-way Repeated measures ANOVA test; Pre vs. Laser, P = 0.593, Post vs. Laser, P = 0.431, Pre vs. Post, P > 0.999; Bonferroni's multiple comparisons test						n = 9 mice, Interaction, F(2, 24) = 38.29, P < 0.001; F(1, 16) = 4.655, P = 0.046, Two-way Repeated measures ANOVA test; S2: Pre vs. Laser, P = 0.012, Post vs. Laser, P = 0.012, Pre vs. Post, p > 0.999; S1 vs. S2: Pre, P = 0.80, Laser, P < 0.001, Post, P > 0.999; Bonferroni's multiple comparisons test										n = 9 mice, F(1.896, 15.17) = 39.65, P < 0.001, One-way Repeated measures ANOVA test; Pre vs. Laser, p = 0.0006, Post vs. Laser, P < 0.001, Pre vs. Post, P = 0.815; Bonferroni's multiple comparisons test

## Sheet: Figure 6
Figure 6
		Panel J	Labeled cells (%)
			POA+Vgat+		CA2+Vgat+		POA+CA2+Vgat+
			/Vgat+		/Vgat+		/Vgat+
			65.48		60.59		29.64
			62.34		64.57		35.47
			68.45		69.47		38.57
			63.69		53.64		26.38
			61.47		54.45		27.59
		Mean=	64.286		60.544		31.53
		N=	5		5		5
		SE=	1.2417		3.00571		2.35269

## Sheet: Figure 7
Figure 7
	MSGAD67→CA2-eNpHR
	Social novelty
	Panel D	Sniffing time (s)									Panel E	Social novelty index
		Pre			Laser			Post				Pre	Laser	Post
		S1	S2		S1	S2		S1	S2
		109.88	179.87		142.13	130.75		82.04	185.91			0.241553	-0.0417	0.387647
		93.25	203.94		143.81	154.75		78.66	179.79			0.372455	0.036643	0.391294
		85.19	178.75		158.25	142.62		103.37	195.05			0.354475	-0.05195	0.307218
		93	211.31		159.5	169.81		92.73	182.3			0.388781	0.031308	0.325674
		107	185.88		132.75	105.19		81.87	173.19			0.269325	-0.11583	0.358033
		125.38	247.62		54.81	69.81		70.39	189.06			0.327721	0.120366	0.457391
		117	215.56		175.06	167.38		84.68	179.62			0.296368	-0.02243	0.359213
		96.31	158.19		182.37	136.44		78.82	167.1			0.243143	-0.14407	0.358979
		100.69	238.63		153.56	163.94		94.8	184.43			0.406519	0.032693	0.32099
		79.69	174.19		94.5	94.81		117.42	244.9			0.372223	0.001638	0.351844
		87.12	203.75		120.44	124.12		104.66	204.15			0.40097	0.015047	0.322172
		80.12	190.06		173.88	137.64		90.41	176.65			0.406914	-0.11633	0.322924
	n = 12 mice, Interaction, F(2, 33) = 128.8, P < 0.001, Two-way Repeated measures ANOVA test; S2: Pre vs. Laser, P = 0.0004, Post vs. Laser, P = 0.003, Pre vs. Post, p = 0.968; S1 vs. S2: Pre, P < 0.001, Laser, P = 0.489, Post, P < 0.001; Bonferroni's multiple comparisons test										n = 12 mice, F(1.839, 20.23) = 175.1, P < 0.001, One-way Repeated measures ANOVA test; Pre vs. Laser, P < 0.001, Post vs. Laser, P < 0.001, Pre vs. Post, P > 0.999; Bonferroni's multiple comparisons test
	MSGAD67→POA-eNpHR
	Social novelty
	Panel J	Sniffing time (s)									Panel K	Social novelty index
		Pre			Laser			Post				Pre	Laser	Post
		S1	S2		S1	S2		S1	S2
		84.94	192.94		83.88	171.25		87.06	181.12			0.388657	0.342453	0.350735
		75.69	178.12		79.5	184.56		85.56	197.19			0.40357	0.397864	0.394801
		84.94	187.56		92.56	180.31		100.43	223.13			0.376587	0.321582	0.379219
		106.63	224.5		108.12	213.45		77.63	165.31			0.355963	0.327549	0.360912
		108.56	184.62		107.5	189.38		140.44	248.63			0.259431	0.275802	0.278073
		101.75	193.46		89.38	182.81		83.81	186.12			0.31066	0.343253	0.379024
		94.19	185.06		93.94	200.94		90.19	204.5			0.325407	0.362859	0.387899
		80.56	169.63		98.88	186.12		111.31	197.44			0.356009	0.306105	0.278964
		93.25	179.81		82.87	173.44		95.69	204.06			0.317	0.353361	0.361535
		105.81	214.69		87	187.06		107	226.31			0.339719	0.365103	0.357955
		80.52	179.25		76.62	179.81		81	187.06			0.380067	0.40241	0.395658
		90.48	173.69		104.38	191.62		116.31	212.81			0.314987	0.29473	0.293206
		92.19	186.88		78.19	176.88		96.75	213.69			0.339306	0.386913	0.376691
	n = 13 mice, Interaction, F(2, 36) = 3.865, P= 0.03, Two-way Repeated measures ANOVA test; S2: Pre vs. Laser, P > 0.999, Post vs. Laser, P = 0.097, Pre vs. Post, P = 0.273; S1 vs. S2: Pre, P < 0.001, Laser, P < 0.001, Post, P < 0.001; Bonferroni's multiple comparisons test										n = 13 mice, F(1.521,18.25) = 0.643, P = 0.496, One-way Repeated measures ANOVA test; Pre vs. Laser, P > 0.999, Post vs. Laser, P = 0.583, Pre vs. Post, P > 0.999; Bonferroni's multiple comparisons test

## Sheet: Figure 8
Figure 8
	MSGAD67→CA2-ChR2
	Social novelty
	Panel D	Sniffing time (s)									Panel E	Social novelty index
		Pre			Laser			Post				Pre	Laser	Post
		S1	S2		S1	S2		S1	S2
		25.48	28.41		53.34	143.39		64.53	58.85			0.05437	0.457734	-0.04604
		60.26	41.07		30.67	81.85		20.02	21.86			-0.18938	0.454852	0.043935
		57.88	67.4		40.27	135.6		62.99	55.62			0.07599	0.542048	-0.06214
		22.14	29.4		57.31	155.22		23.87	24.27			0.140861	0.460688	0.008309
		34.93	39.87		39.07	109.8		31.07	34.26			0.066043	0.475113	0.048829
		45.64	54.4		42.13	128.4		57.12	43.8			0.087565	0.505893	-0.13199
		46.26	52.94		37.87	113.73		39.79	42.86			0.067339	0.500396	0.037145
		36.13	35.6		28.8	105.13		46.26	50.88			-0.00739	0.569925	0.04756
	(n = 8 mice, Interaction, F(2, 21) = 141.3, P < 0.001; Treatment, F(1.818, 25.45) = 33.29, P < 0.001, Two-way Repeated measures ANOVA test; S2: Pre vs. Laser, p = 0.0003, Post vs. Laser, P < 0.001, Pre vs. Post, P > 0.999; S1 vs. S2: Pre, P > 0.999, Laser, P < 0.001, Post, P > 0.999; Bonferroni's multiple comparisons test										n = 8 mice, F(1.448, 10.14) = 99.7, P < 0.001, One-way Repeated measures ANOVA test; Pre vs. Laser, P < 0.001, Post vs. Laser, P < 0.001, Pre vs. Post, P > 0.999; Bonferroni's multiple comparisons test
	MSGAD67→POA-ChR2
	Social novelty
	Panel M	Sniffing time (s)									Panel N	Social novelty index
		Pre			Laser			Post				Pre	Laser	Post
		S1	S2		S1	S2		S1	S2
		75.26	80.13		20.8	31.47		46.93	49.45			0.03134	0.204132	0.026147
		64.94	58.53		38.12	37.66		56.33	55.99			-0.05192	-0.00607	-0.00303
		60.66	68.54		30.66	37.73		68	66.53			0.060991	0.103378	-0.01093
		19.47	20.87		50.87	41.13		36.53	33.33			0.034705	-0.10587	-0.04581
		32.8	27.93		31.73	30.67		24.93	23.32			-0.08019	-0.01699	-0.03337
		33.06	45.2		18.93	24.66		42.93	53.33			0.155124	0.131452	0.108041
		43.56	33.64		60.89	58.47		19.68	20.49			-0.1285	-0.02027	0.020164
		46.98	42.58		28.64	26.35		25.64	30.87			-0.04913	-0.04164	0.09255
		50.19	53.64		43.58	53.62		33.48	32.49			0.033227	0.103292	-0.01501
	n = 9 mice, Interaction, F(2, 24) = 0.127, P = 0.881; Treatment, F(1.564, 25.02) = 2.305, P = 0.13, Two-way Repeated measures ANOVA test; S2: Pre vs. Laser, P = 0.747, Post vs. Laser, P > 0.999, Pre vs. Post, P > 0.999; P > 0.999; Bonferroni's multiple comparisons test										n = 9 mice, F(1.947, 15.57) = 0.81, P = 0.46, One-way Repeated measures ANOVA test; Pre vs. Laser, P = 0.675, Post vs. Laser, P > 0.999, Pre vs. Post, P > 0.999; Bonferroni's multiple comparisons test

## Sheet: S Fig. 1
Supplementary figure1
		Panel D	Relative mRNA level Nlgn3/Gapdh
			Control			NLG3-CKO
			GABA	Vglut2		GABA	Vglut2
			1.18733	0.848584		0.116636	0.259111
			0.970445	0.67466		0.120629	0.236007
			0.771972	0.825765		0.148446	0.253232
			0.800881	1.25693		0.085835	0.190223
			1.26937	0.928013		0.120997	0.153871
		F(3, 16) = 41, P < 0.0001, one-way ANOVA; control vs. NLG3-CKO, GABA: P < 0.001, Vglut2: P < 0.001; In control: GABA vs. Vglut2: P = 0.678, Bonferroni's multiple comparisons test

## Sheet: S Fig. 2
Supplementary figure2
	Panel A	Total distance (m)						Panel B	Anogenital sniffing time (s)				Panel C	Pursuit time (s)				Panel D	Sucrose preference (s)
		Sociability			Social novelty				Control		NLG3-CKO			Control		NLG3-CKO			Control		NLG3-CKO
		Control	NLG3-CKO		Control	NLG3-CKO			83.49		25.46			60.28		10.62			85.26		88.67
		25.9737	26.7619		28.7644	29.2412			60.78		19.55			45.67		8.34			80.49		85.72
		37.5999	25.2545		29.2078	26.7473			90.44		9.89			58.43		6.49			89.17		92.48
		32.4514	28.5417		31.009	27.2638			86.73		12.57			39.55		7.88			90.42		90.76
		23.8769	31.2062		30.8737	28.5171			83.48		10.46			27.63		9.27			91.37		81.57
		27.9415	34.7654		31.02	26.911			70.92		20.16			65.49		5.19			87.41		84.62
		34.2065	32.7424		29.9463	29.5484			96.48		27.49			47.61		13.24			86.49		86.29
		25.5325	29.8657		25.7989	26.9355			88.67		20.78			55.53		11.45			92.65		96.27
		34.4442	31.3409		30.0347	22.7369			78.22					42.51					94.53
		30.0641	29.2124		27.5364	23.714
		26.9843	30.801		29.2642	32.1458		Control, n = 9 mice,NLG3-CKO, n = 8 mice; P < 0.001, Two-tailed Mann Whitney					Control, n = 9 mice,NLG3-CKO, n = 8 mice; P < 0.001, Two-tailed Mann Whitney					Control, n = 9 mice,NLG3-CKO, n = 8 mice; P = 0.743, Two-tailed Mann Whitney
			28.763			28.9699
			29.5632			24.5773
			31.4896			30.4626
	Control, n = 10 mice,NLG3-CKO, n = 13 mice; Interaction, F(1, 21) = 1.342, P = 0.26, two-way ANOVA; control vs. NLG3-CKO, Sociability: P > 0.99, Social novelty: P = 0.31; Bonferroni's multiple comparisons test
	Open field test test
	Panel F	Time in center (s)					Panel G	Distance in center (m)					Panel H	Total distance (m)
		Control		NLG3-CKO				Control		NLG3-CKO				Control		NLG3-CKO
		75.17		45.12				3.0694		2.6772				34.5305		26.3777
		33.38		60.48				4.5249		5.2891				34.2756		35.2478
		43.56		42.88				6.1216		7.9982				55.4367		51.7908
		47.69		66.75				5.2301		3.8713				37.8408		36.8534
		50.19		77.94				5.2006		4.7395				31.9666		43.2665
		63.31		46.31				5.5095		5.6297				29.6912		28.0612
		27.62		47.24				3.9338		6.122				46.8573		49.7358
		71.12		49.94				4.4296		4.0813				33.7864		25.5324
		62.87		32.69				7.2337		4.5547				48.2306		35.1368
		51.38		22.81				5.2381		5.5912				26.966		47.2456
	Control, n = 10 mice,NLG3-CKO, n =10 mice; P = 0.481, Two-tailed Mann Whitney						Control, n = 10 mice,NLG3-CKO, n =10 mice; P = 0.853, Two-tailed Mann Whitney						Control, n = 10 mice,NLG3-CKO, n =10 mice; P = 0.912, Two-tailed Mann Whitney
	Elevated plus maze test
	Panel J	Time in open arms (s)					Panel K	Distance in open arms (m)					Panel M	Total distance (m)
		Control		NLG3-CKO				Control		NLG3-CKO				Control		NLG3-CKO
		84.06		92.06				1.1018		1.2649				8.1046		8.2686
		113.5		118.62				2.9377		2.0559				10.9534		8.521
		66.81		81.69				1.2779		1.4179				9.4826		11.5846
		63.25		86.12				1.427		1.1327				11.7407		9.9036
		107.13		64.81				3.4667		3.0252				9.9866		12.2305
		78.31		67.75				3.7327		2.8492				12.3801		10.8782
		93.81		59.5				2.4126		1.387				10.4858		11.0491
		91.06		101.44				2.6534		3.6648				10.3973		12.0953
		64.5		77.25				1.8869		1.167				11.7022		11.4379
		64.06		74.12				1.9764		1.7005				9.5584		9.7197
	Control, n = 10 mice,NLG3-CKO, n =10 mice; P = 0.971, Two-tailed Mann Whitney						Control, n = 10 mice,NLG3-CKO, n =10 mice; P = 0.436, Two-tailed Mann Whitney						Control, n = 10 mice,NLG3-CKO, n =10 mice; P = 0.853, Two-tailed Mann Whitney
	Novel object recognition test
	Training												Test
	Panel O	Sniffing time (s)						Panel P	Discrimination Score				Panel R	Sniffing time (s)						Panel S	Discrimination Score
		Control			NLG3-CKO									Control			NLG3-CKO
		O1	O2		O1	O2			Control	NLG3-CKO				O1/2	N		O1/2	N			Control	NLG3-CKO
		48.31	59.69		23.19	23.08			0.10537	-0.00237735				17.5	45.34		21.75	77.94			0.44303	0.563647
		53.06	47.63		28.56	37.98			-0.0539279	0.141569				20.37	53.51		18.16	40.69			0.448565	0.382838
		65.38	75.44		91.5	82.58			0.0714387	-0.0512408				35.81	105.25		34.31	95.94			0.492273	0.473167
		41.94	59.49		29.33	33.69			0.173026	0.0691844				9.13	91.38		13.81	46			0.818327	0.538204
		76.75	83.81		71.44	87.21			0.0439711	0.0994012				51.88	115.81		28.62	75.13			0.381239	0.448289
		37.56	43.66		43.29	38.38			0.0751047	-0.06012				14.09	25.75		17.37	85.63			0.292671	0.662718
		57.19	32.31		58.63	48.25			-0.277989	-0.0971183				12.94	71.12		21.06	77.31			0.692125	0.571821
		77.16	48.87		39.39	42.19			-0.22447	0.0343221				20.24	39.89		7.25	86.06			0.326792	0.844604
		87.26	66.5		44.25	26.07			-0.135016	-0.258532				29.74	63.76		29.12	45.31			0.36385	0.21752
		40.94	42.05		52.63	66.5			0.0133751	0.116427				28.12	78.81		21.08	60.19			0.474048	0.481235
	Control, n = 10 mice,NLG3-CKO, n =10 mice;Interaction, F(1, 18) = 0.226, P = 0.64, Group, F(1, 18) = 1.18, P = 0.291, two-way ANOVA; O1 vs. O2, control: P = 0.809, NLG3-CKO: P = 0.996; O1: control vs. NLG3-CKO, P = 0.487; O2: control vs. NLG3-CKO, P = 0.809; Bonferroni's multiple comparisons test							Control, n = 10 mice, NLG3-CKO, n =10 mice; P = 0.912, Two-tailed Mann Whitney					Interaction, F(1, 18) = 0.076, P = 0.786, Group, F(1, 18) = 0.039, P = 0.850, two-way ANOVA; N: control vs. NLG3-CKO, P > 0.999; O1/2: control vs. NLG3-CKO, P > 0.999; Time, F(1, 18) = 90.9, P < 0.001, N vs. O1/2, control: P < 0.001, NLG3-CKO: P < 0.001; Bonferroni's multiple comparisons test							Control, n = 10 mice, NLG3-CKO, n =10 mice; P = 0.315, Two-tailed Mann Whitney

[truncated: 7 more sheets: S Fig. 3, S Fig. 4, S Fig. 5, S Fig. 6, S Fig. 7, S Fig. 8, S Fig. 9]
